# Supplementary material for: Foliar L-arginine and seaweed extract mitigate salinity stress in Calendula officinalis L. by enhancing physiological and biochemical performance
Source: BMC Plant Biol. 2026 May 13;26:1143. doi: 10.1186/s12870-026-08566-y (PMC13348960; doi:10.1186/s12870-026-08566-y)
Supplement: Supplementary file 2 — Supplementary Material 2. [file 12870_2026_8566_MOESM2_ESM.xlsx]

## Sheet: Sheet1
	arg	sw	rep	no. flower	flower diameter	flower longevity	EL	rwc	root dry matter	shoot dry matter	pn	tr	stomatal conductance	internal co2	wue	NPQ	Fo	fv	Fm	Fv/Fm	chl a	chl b	chl t	car	CAT	POD	protein	proline
A1S1	1	1	1	7	53.11	8.54	80.42	58.3893	18.4545	12.2412	2.35	3.65	0.15	165.3	0.643836	0.667	85	186	271	0.686347	0.93	0.357545	1.49282	0.23829	0.776323	0.09	152.025	1.71414	0.643836
A1S1	1	1	2	9	55.34	8.26	85.36	57.6923	18.8582	12.2667	1.14	3.23	0.14	175.3	0.352941	0.78	84	164	248	0.66129	0.91534	0.33585	1.3757	0.22591	0.744689	0.05	163.595	1.99	0.352941
A1S1	1	1	3	8	50.29	8.46	83.26	57.6923	23.3679	12.6188	2.74	3.44	0.15	161.65	0.796512	0.71	84.5	190.5	275	0.692727	0.957678	0.346697	1.43426	0.2321	0.759926	0.082187	157.81	2.19139	0.796512
A1S2	1	2	1	11	61.67	9.36	66.63	59.589	30.34	14.4139	2.22	3.67	0.11	152.6	0.604905	0.6	75	206	281	0.733096	1.05858	0.464345	1.67323	0.290125	0.84	0.12	165.8	2.03	0.604905
A1S2	1	2	2	12	61.67	10	71.9697	56.25	24.3462	11.822	2.5	3.07	0.12	158.6	0.814332	0.58	72	203	275	0.738182	1.15969	0.471065	1.79229	0.28	0.75	0.11	155.36	1.98	0.814332
A1S2	1	2	3	14	61.67	9.14	77.1765	58.2278	25.9762	12.8926	2.1	3.37	0.13	140.5	0.623145	0.554	73	197	270	0.72963	1.10913	0.467705	1.73276	0.29	0.86	0.14	160.37	2.02353	0.623145
A1S3	1	3	1	12	62.34	12.78	54.3668	64.0351	23.3094	13.477	2.86	2.27	0.09	142.3	1.25991	0.45	70	245	315	0.777778	1.06458	0.5	1.6298	0.31	0.96	0.14	163.595	2.14861	1.25991
A1S3	1	3	2	13	65.74	11.3	59.7701	63.4	22.2717	14.7566	2.6	2.54	0.1	155.3	1.02362	0.48	71	209	280	0.746429	1.15383	0.516215	1.83471	0.29425	0.98	0.163518	168.3	2.16	1.02362
A1S3	1	3	3	14	65.07	11.34	56.47	62.5	21.6227	14.1447	2.48	2.91	0.1	138.67	0.852234	0.42	72	218	290	0.751724	1.1092	0.467167	1.73225	0.296276	0.87	0.15	161.116	2.11898	0.852234
A2S1	2	1	1	10	60.36	9.22	75.1918	65.2439	17.7174	12.0238	3.05	3.43	0.13	102.37	0.889213	0.61	85	219	304	0.720395	1.02	0.34787	1.48373	0.31	0.97	0.1	177.231	2.04	0.889213
A2S1	2	1	2	11	60.48	10	73.23	60.4027	20	12.272	3.79	3.07	0.12	105.6	1.23453	0.6	82	236	318	0.742138	1.03	0.38	1.5	0.292181	0.84	0.13216	178.9	1.9	1.23453
A2S1	2	1	3	12	61.27	9.42	70.43	63.5	18.169	12.42	3.42	2.75	0.13	99.3	1.24364	0.55	80	230	310	0.741935	1.00127	0.4	1.52	0.3	0.89	0.111531	170.3	2.01	1.24364
A2S2	2	2	1	13	62.3	10.38	65.79	62.38	20	13.5593	4.22	2.99	0.11	115.3	1.41137	0.42	77	235	312	0.753205	1.09303	0.426615	1.67045	0.34	1.12232	0.15	165.38	2.03012	1.41137
A2S2	2	2	2	12	66.77	11.87	70.3	64.35	21.2286	13.0002	4.35	2.64	0.12	123.5	1.64773	0.42	78	212	290	0.731034	1.1	0.41	1.63	0.33	1.31	0.18	188.39	2.14	1.64773
A2S2	2	2	3	12	59.96	10.66	68.1934	63.6735	20.4075	13.89	3.5	3.33	0.115	102.36	1.05105	0.43	79	232	311	0.745981	1.06756	0.39959	1.61303	0.35	1.29228	0.19	177.3	2.20785	1.05105
A2S3	2	3	1	13	68.7	10.84	56.3991	60.2	33.3333	14.3353	4.35	2.11	0.08	110.25	2.06161	0.36	73	232	305	0.760656	1.19301	0.56702	1.93305	0.36	1.34	0.237397	178.94	2.14	2.06161
A2S3	2	3	2	13	65.37	11.85	54.34	63.4	37.5	14.95	5.2	2.65	0.09	101.58	1.96226	0.39	74	227	301	0.754153	1.18938	0.59497	1.95931	0.37	1.45	0.2	183.843	2.08936	1.96226
A2S3	2	3	3	14	61.07	10.5	60.38	60.2649	34.4073	14.0312	5.6	1.94	0.1	92.8	2.8866	0.38	77	227	304	0.78	1.19119	0.580995	1.94618	0.35	1.3	0.18	188.69	2.36	2.8866
A3S1	3	1	1	13	76.48	10.74	72.3	63.7306	23.7459	13.7701	6.92	3.1	0.09	63	2.23226	0.463	76	228	304	0.75	1.14908	0.552765	1.86905	0.32	1.11	0.18	165.38	2.6094	2.23226
A3S1	3	1	2	14	78.75	10.49	71.5576	64.5669	19.4119	13.4659	6.87	2.8	0.1	65.3	2.45357	0.42	79	225	304	0.740132	1.14	0.45	2.11839	0.3	1.21578	0.21	166.34	2.03	2.45357
A3S1	3	1	3	13	75.05	9.84	69.3	60.5634	21.3648	13.3	6.895	3.02	0.11	61.5	2.28311	0.484	74	235	309	0.760518	1.19064	0.4	1.99372	0.3	1.36708	0.2	184.35	2.17494	2.28311
A3S2	3	2	1	14	73.2	12.14	65.36	60.1307	20.4844	14.4755	7.07	2.92	0.08	66.02	2.42123	0.3	72	239	311	0.768489	1.15076	0.539865	1.85693	0.35	1.43	0.23	232.603	2.3	2.42123
A3S2	3	2	2	14	78.59	11.5	62.84	63.5	25.3331	14.6	7.7	2.24	0.1	67.2	3.4375	0.36	73	237	310	0.764516	1.2	0.5	1.46806	0.36	1.42	0.22	200.38	2.84638	3.4375
A3S2	3	2	3	15	77.68	12.4	61.58	60.25	24.309	14.5435	7.39	2.6	0.09	51.61	2.84231	0.33	74	235	309	0.760518	1.22	0.468598	1.66249	0.35	1.37	0.21	215.63	2.24735	2.84231
A3S3	3	3	1	15	85.76	12.33	56.6751	65.0685	27	15.23	8.13	2.41	0.07	52.7	3.37344	0.23	69	246	315	0.79	1.23	0.6	1.78057	0.4	1.54	0.28	259.05	2.9	3.37344
A3S3	3	3	2	14	91.95	12.83	51.46	67.8082	24.8303	15.18	7.78	2.26	0.08	62.35	3.44248	0.25	68	239	307	0.778502	1.22	0.57	1.71186	0.41	1.48	0.26	242.3	2.35	3.44248
A3S3	3	3	3	16	87.34	13.28	54.75	66.4	25	15.91	8.475	2.19	0.07	62.3	3.86986	0.2	67	243	310	0.79	1.26	0.55	1.74622	0.39	1.5	0.27	232.45	2.39	3.86986
